# Supplementary material for: Cultivar-Dependent Variation in Phenolic Compounds, Anthocyanin Profile, and Fruit Quality Traits in Romanian Blueberry (Vaccinium corymbosum L.)
Source: Molecules. 2026 Jun 12;31(12):2068. doi: 10.3390/molecules31122068 (PMC13304589; doi:10.3390/molecules31122068)
Supplement: Supplementary file 1 [file molecules-31-02068-s001.zip]

Archive with 1 entries (1 files):
- molecules-4356469-supplementary.xlsx
