# Supplementary material for: Cultivar-Dependent Variation in Phenolic Compounds, Anthocyanin Profile, and Fruit Quality Traits in Romanian Blueberry (Vaccinium corymbosum L.)
Source: Molecules. 2026 Jun 12;31(12):2068. doi: 10.3390/molecules31122068 (PMC13304589; doi:10.3390/molecules31122068)
Supplement: Supplementary file 1 [file molecules-31-02068-s001.zip › molecules-4356469-supplementary.xlsx]

## Sheet: Table S3
Table S1. Monthly climatic data recorded at the Pitești-Mărăcineni weather station (287 m altitude; 44.89° N, 24.87° E) during the three harvest years (2023–2025).
Parameter	Year	Jan	Feb	Mar	Apr	May	Jun	Jul	Aug	Sep	Oct	Nov	Dec
Mean air temperature (°C)	2023	4	2.6	7.1	9.7	15.1	19.4	23.2	23.3	19.4	13.5	6.7	3.1
	2024	0.2	6.5	7.8	13.4	15.6	24	25	24.4	18.1	11.2	3.3	3.1
	2025	2.4	-1.7	8.2	10.9	14.3	22	23.6	21.8	17.9	9.7	7.8	3.1
Sunshine duration (h/month)	2023	66.7	137.4	191.1	135.8	160.4	191.7	344.5	300.3	256.3	239.9	110	102.8
	2024	140.1	146	145.7	237.6	185.8	338.1	317.3	271.8	229.2	229.5	136	84
	2025	182.6	115.4	155.8	210.1	193.6	344.8	315.3	325.3	224.2	158.1	81.9	115.5
Precipitation (mm/month)	2023	101.7	7.9	18.8	80.4	77.4	78.7	77.7	17	26.1	4.9	53.8	18.4
	2024	36.5	13.2	54	44.7	20.9	18	59.1	3.9	152.6	12.7	51.8	59.6
	2025	1.2	8.6	57.7	41.2	180.4	18.9	57.9	26	22.2	116.4	126.4	9.1
Columns May–September (shaded) correspond to the blueberry fruit development and maturation period.
